# Supplementary material for: Acid–base Homeostasis and Implications to the Phenotypic Behaviors of Cancer
Source: Genomics Proteomics Bioinformatics. 2022 Jul 1;21(6):1133–48. doi: 10.1016/j.gpb.2022.06.003 (PMC11082410; doi:10.1016/j.gpb.2022.06.003)
Supplement: Supplementary Table S3 — Genes used to estimate the flux of the 15 metabolic modules [file mmc3.xlsx]

## Sheet: Sheet1
Table S3 Genes used to estimate the flux of the 15 metabolic modules
MID	ID	M_name	C_in_id	C_in	C_out_id	C_out
M_1	1	Ferric_iron_reduction_ecm	CC000001	Fe3_ecm	F000001	Fe2_ecm
M_2	2	Ferrous_iron_transport_into_cell	F000001	Fe2_ecm	F000002	Fe2_cyto
M_3	3	Ferric_iron_transport_into_cell	CC000001	Fe3_ecm	F000003	Fe3_lyso
M_4	4	Ferric_iron_endosome_reduction	F000003	Fe3_lyso	F000002	Fe2_cyto
M_5	5	Heme_transport_in_cell	CC000002	Heme_ecm	F000004	Heme_phago
M_6	6	Heme_cytosol_reduction	F000004	Heme_phago	F000002	Fe2_cyto
M_7	7	Ferrous_iron_ferritin_synthesis	F000002	Fe2_cyto	CC000003	Ferritin
M_8	8	Ferrous_iron_export	F000002	Fe2_cyto	CC000004	Fe2_out
M_9	9	Ferrous_iron_transport_into_mitochondria	F000002	Fe2_cyto	F000005	Fe2_mito
M_10	10	Heme_biosynthesis	F000005	Fe2_mito	F000006	Heme_mito
M_11	11	Heme_export	F000006	Heme_mito	CC000004	Heme_out
M_12	12	Iron_sulfur_synthesis	F000005	Fe2_mito	CC000005	Fe_sulf
M_13	13	Fenton_Reaction	F000002+CC000006	Fe2_cyto+ROS	F000007+F000008	OH+Fe3_cyto
M_14	14	OH_damage	F000007	OH	CC000007	Damage
M_15	15	Ferric_iron_ferritin_synthesis	F000008	Fe3_cyto	CC000003	Ferritin
Note: $M_1 includes STEAP1, STEAP2, STEAP3, STEAP4, STEAP5, FRRS1, and CYBRD1; $M_2 includes TF, TFRC, and TFRC2; $M_3 includes SLC11A2 and SLC39A14; $M_4 includes STEAP1, STEAP2, STEAP3, STEAP4, and STEAP5; $M_5 includes FLVCR2, UNC119, SLC46A1, and HPX; $M_6 includes SLC48A1 and POR; $M_7 includes FTL and FTH1; $M_8 includes FPN; $M_9 includes SLC25A37; $M_10 includes HNF1A, FECH, UROD, HMBS, U…
