# Supplementary material for: Acid–base Homeostasis and Implications to the Phenotypic Behaviors of Cancer
Source: Genomics Proteomics Bioinformatics. 2022 Jul 1;21(6):1133–48. doi: 10.1016/j.gpb.2022.06.003 (PMC11082410; doi:10.1016/j.gpb.2022.06.003)
Supplement: Supplementary Table S6 — Log2 fold change of three key enzyme genes involved ferroptosis [file mmc6.xlsx]

## Sheet: Sheet1
Table S6 Log2 fold change of three key enzyme genes involved ferroptosis
	BRCA	COAD	HNSC	KIRC	KIRP	LUAD	PRAD	STAD	THCA
ACSL4	-1.21603	0.976829	0	-1.51794	-1.00137	-0.981086	-1.12807	0.45666	0.256341
ALOX15	0	0	-2.71518	0	0	-2.11613	1.76128	1.68655	0
LPCAT3	0	-1.32108	0	0	0	-1.01024	0	-0.519037	-0.309406
